# Supplementary material for: Whole Grain Intake and Glycaemic Control in Healthy Subjects: A Systematic Review and Meta-Analysis of Randomized Controlled Trials
Source: Nutrients. 2017 Jul 19;9(7):769. doi: 10.3390/nu9070769 (PMC5537883; doi:10.3390/nu9070769)
Supplement: Supplementary file 1 [file nutrients-09-00769-s001.zip]

Archive with 1 entries (1 files):
- nutrients-200644-supplementary.pdf
